# Supplementary material for: Quantification of Polyethylene Glycol 400 Excreted in the Urine by MALDI-TOF Mass Spectrometry
Source: Pharmaceutics. 2022 Jun 24;14(7):1341. doi: 10.3390/pharmaceutics14071341 (PMC9322888; doi:10.3390/pharmaceutics14071341)
Supplement: Supplementary file 1 [file pharmaceutics-14-01341-s001.zip]

Archive with 1 entries (1 files):
- pharmaceutics-1696269-supplementary.pdf
